# Supplementary material for: Translation, validity and reliability of the Turkish Chronic Illness Job Strain Scale (CIJSS) in people with inflammatory arthritis
Source: Rheumatol Adv Pract. 2025 Dec 2;10(1):rkaf142. doi: 10.1093/rap/rkaf142 (PMC12758117; doi:10.1093/rap/rkaf142)
Supplement: rkaf142_Supplementary_Data [file rkaf142_supplementary_data.zip]

Archive with 7 entries (7 files):
- Suppl_File_3.Kronik_Hastalik_I?s,_Zorlanma_O"lc,eg?i.docx
- Suppl_File_5._Person-Item_Threshold_Distribution_.docx
- Suppl_File_1.COSMIN_checklist__CIJSS.docx
- Suppl_File_4._Threshold_ordering.docx
- Suppl File 3.Kronik Hastalik I?s, Zorlanma O"lc,eg?i.docx
- 08-Dec-2025_120623_Suppl_File_3.Kronik_Hastalik_I?s,_Zorlanma_O"lc,eg?i.docx
- Suppl_File_2.Rasch_measurement.docx
